# Supplementary material for: Calcium ions decrease water-soaking in strawberries
Source: PLoS One. 2022 Aug 15;17(8):e0273180. doi: 10.1371/journal.pone.0273180 (PMC9377631; doi:10.1371/journal.pone.0273180)
Supplement: S1 File — (XLSX) [file pone.0273180.s001.xlsx]

## Sheet: Table 1
Treatment	uptake	absorbance
water	77.46	0.00104
water	198.8	0.002563
water	102.99	0.003654
water	409.68	0.005172
water	372.15	0.003046
water	157.57	0.002541
water	56.23	0.001129
water	86.9	0.000999
water	372.64	0.003674
water	161.55	0.00108
water	150.6	0.001365
water	80.21	0.00262
water	398.83	0.00737
water	758.22	0.024728
water	1156.77	0.044772
water	195.98	0.003429
water	118.48	0.002377
water	206.3	0.004664
water	197.59	0.005575
water	167.32	0.002065
water	193.21	0.000485
water	751.51	0.035152
water	160.16	0.005472
water	163.81	0.002365
water	345.43	0.024545
water	1292.94	0.183876
water	705.33	0.006925
water	281.19	0.007947
water	517.81	0.02329
water	478.56	0.027007
water	258.46	0.004177
water	225.88	0.00441
water	542.22	0.035655
water	576.36	0.030235
water	1076.56	0.164465
water	193.85	0.00396
water	277	0.0149
water	1170.76	0.2201
water	773.14	0.0887
water	595.09	0.0343
water	858.4	0.0861
water	1467.55	0.1553
water	783.85	0.0523
water	617.57	0.123
water	1034.8	0.1973
water	364.38	0.0222
water	741.11	0.0286
water	263.95	0.0041
water	1687.36	0.1837
water	1707.26	0.3401
water	2200.89	0.808
water	866.11	0.0785
water	951.42	0.7136
water	1425.84	0.2568
water	1956.19	0.3605
water	503.22	0.05
water	1528.84	0.633
water	2138.06	0.6712
water	1389.3	0.3309
water	477.07	0.0168
water	634.16	0.056503
water	1813.16	0.859552
water	1110.44	0.20383
water	1902.17	0.644561
water	1120.59	0.482305
water	603.1	0.042567
water	928.3	0.106843
water	2420.54	0.732101
water	2608.23	0.85321
water	1349.61	0.199155
water	1077.03	0.862209
water	1377.95	0.546642
water	948.42	0.184367
water	2582.14	0.804943
water	1939.78	0.847509
water	1897.7	0.937443
water	1791.26	0.582406
water	1277.08	0.652263
water	733.7	0.04068
water	2734.4	0.63075
water	1307.29	1.04557
water	2307.03	0.807216
water	2706.94	0.810726
water	872.23	0.648869
CaCl2	38.06	0.002478
CaCl2	56.16	0.003381
CaCl2	589.35	0.007413
CaCl2	117.4	0.000838
CaCl2	187.43	0.004594
CaCl2	84.79	0.001616
CaCl2	247.77	0.00387
CaCl2	244.46	0.002874
CaCl2	130.02	0.004296
CaCl2	130.51	0.00557
CaCl2	171.68	0.005682
CaCl2	50.25	0.000545
CaCl2	321.65	0.001061
CaCl2	492.77	3.5e-05
CaCl2	78.68	0.001558
CaCl2	558.45	0.00165
CaCl2	169.8	0.001934
CaCl2	289.34	0.025263
CaCl2	207.09	0.000601
CaCl2	190.15	0.003542
CaCl2	331.91	0.006436
CaCl2	307.51	0.004267
CaCl2	50.34	0.003596
CaCl2	175.54	0.003513
CaCl2	447.57	0.00293
CaCl2	896.74	0.002819
CaCl2	217.49	0.005071
CaCl2	443.07	0
CaCl2	367.24	0.008823
CaCl2	418.18	0.014214
CaCl2	389.7	0.005753
CaCl2	184.9	0.003528
CaCl2	1229.53	0.002449
CaCl2	488.7	0.00933
CaCl2	753.92	0.027974
CaCl2	734.46	0.072035
CaCl2	608.64	0.0061
CaCl2	294.11	0.0053
CaCl2	836.12	0.0063
CaCl2	818.65	0.0224
CaCl2	710.4	0.0101
CaCl2	778.3	0.0076
CaCl2	634.62	0.0105
CaCl2	122.65	0
CaCl2	284.15	0.0031
CaCl2	166.63	0.0007
CaCl2	458.78	0.0279
CaCl2	295.1	0.0046
CaCl2	1169.92	0.1368
CaCl2	573.03	0.0108
CaCl2	1326.31	0.0747
CaCl2	497.4	0.0382
CaCl2	1960.39	0.0284
CaCl2	1213.53	0.1448
CaCl2	1289.88	0.146
CaCl2	1825.19	0.0503
CaCl2	1295.97	0.0846
CaCl2	1197.23	0.0829
CaCl2	1066.31	0.2836
CaCl2	1811.24	0.2836
CaCl2	1272.99	0.03853
CaCl2	1243.4	0.074916
CaCl2	533.52	0.033778
CaCl2	2173.91	0.0997
CaCl2	2230.13	0.30651
CaCl2	2209.71	0.211605
CaCl2	1480.03	0.124505
CaCl2	737.31	0.011099
CaCl2	2987.02	0.783998
CaCl2	1313.07	0.061982
CaCl2	2650.18	0.422904
CaCl2	2869.83	0.431475
CaCl2	1293.89	0.138383
CaCl2	1272.73	0.095904
CaCl2	2039.57	0.141929
CaCl2	4672.04	0.830593
CaCl2	2258.33	0.213337
CaCl2	2765.63	0.288064
CaCl2	1339.44	0.141829
CaCl2	3315.94	0.542339
CaCl2	1360.38	0.108939
CaCl2	5200.77	0.471736
CaCl2	3013.55	0.380328

## Sheet: Table 2
Cultivar	Treatment	Water-soaked area (rating)	uptake (mg)
Clery	water	2	1112.07
Clery	water	3	986.58
Clery	water	3	952.42
Clery	water	4	1044.64
Clery	water	3	1082.02
Clery	water	4	1224.4
Clery	water	4	1255.35
Clery	water	3	452.39
Clery	water	4	2138.5
Clery	water	3	977.16
Clery	water	2	885.35
Clery	water	3	877.81
Clery	water	3	1202.15
Clery	water	4	1116.24
Clery	water	3	731.16
Sensation	water	4	2104.47
Sensation	water	4	963.41
Sensation	water	4	1262.15
Sensation	water	4	1879.63
Sensation	water	4	1397.75
Sensation	water	3	1476.38
Sensation	water	4	1099.97
Sensation	water	2	1052.63
Sensation	water	4	939.94
Sensation	water	4	1557.3
Sensation	water	4	1972.01
Sensation	water	4	1659.39
Sensation	water	4	1781.29
Sensation	water	4	1843.34
Sensation	water	3	2068.01
Malwina	water	2	921.9
Malwina	water	1	899.91
Malwina	water	1	469.32
Malwina	water	2	1610.78
Malwina	water	2	926.47
Malwina	water	1	768.02
Malwina	water	2	992.8
Malwina	water	2	1101.36
Malwina	water	1	665.48
Malwina	water	3	2065.8
Malwina	water	1	1026.22
Malwina	water	2	1604.63
Malwina	water	3	2231.36
Malwina	water	1	680.42
Malwina	water	1	864.61
Faith	water	2	755.71
Faith	water	4	1629.96
Faith	water	3	1621.01
Faith	water	3	2359.17
Faith	water	4	1332.65
Faith	water	4	1448.71
Faith	water	1	582.13
Faith	water	2	750.42
Faith	water	4	1781.95
Faith	water	4	1792.49
Faith	water	3	1579.49
Faith	water	4	1980.94
Faith	water	4	1208.43
Faith	water	4	2726.23
Faith	water	4	1109.55
Florentina	water	3	678.24
Florentina	water	4	888.61
Florentina	water	4	1014.12
Florentina	water	3	903.38
Florentina	water	4	917.53
Florentina	water	4	585.09
Florentina	water	4	1066.19
Florentina	water	4	1326.92
Florentina	water	4	860.08
Florentina	water	3	786.14
Florentina	water	4	837.11
Florentina	water	4	679.03
Florentina	water	3	778.47
Florentina	water	4	905.57
Florentina	water	3	1108.77
Clery	CaCl2	3	1893.28
Clery	CaCl2	2	1062.41
Clery	CaCl2	1	738.62
Clery	CaCl2	2	498.14
Clery	CaCl2	2	1038.43
Clery	CaCl2	2	542.72
Clery	CaCl2	2	543.04
Clery	CaCl2	1	959.91
Clery	CaCl2	1	521.49
Clery	CaCl2	1	441.19
Clery	CaCl2	3	811.97
Clery	CaCl2	1	280.03
Clery	CaCl2	1	701.79
Clery	CaCl2	0	336.4
Clery	CaCl2	2	445.29
Sensation	CaCl2	1	1082.57
Sensation	CaCl2	2	2353.38
Sensation	CaCl2	4	2974.39
Sensation	CaCl2	3	2245.23
Sensation	CaCl2	4	4035.62
Sensation	CaCl2	3	3144.18
Sensation	CaCl2	3	1952.05
Sensation	CaCl2	2	977.48
Sensation	CaCl2	3	2199.15
Sensation	CaCl2	2	1599.56
Sensation	CaCl2	4	2386.03
Sensation	CaCl2	4	4437.07
Sensation	CaCl2	1	1426.96
Sensation	CaCl2	4	3304.47
Sensation	CaCl2	4	2819.94
Malwina	CaCl2	1	1461.73
Malwina	CaCl2	0	204.76
Malwina	CaCl2	1	988.1
Malwina	CaCl2	1	431.13
Malwina	CaCl2	0	513.98
Malwina	CaCl2	0	502.17
Malwina	CaCl2	2	1963.55
Malwina	CaCl2	0	317.16
Malwina	CaCl2	1	470.14
Malwina	CaCl2	1	517.59
Malwina	CaCl2	1	628.92
Malwina	CaCl2	0	363.77
Malwina	CaCl2	2	1414.46
Malwina	CaCl2	1	699.83
Malwina	CaCl2	0	214.56
Faith	CaCl2	4	4333.54
Faith	CaCl2	1	1086.64
Faith	CaCl2	4	4412.17
Faith	CaCl2	3	2038.63
Faith	CaCl2	1	575.79
Faith	CaCl2	1	1121.39
Faith	CaCl2	3	1532.75
Faith	CaCl2	3	2033.46
Faith	CaCl2	2	1379.13
Faith	CaCl2	4	2873.78
Faith	CaCl2	3	2698.06
Faith	CaCl2	4	3521.69
Faith	CaCl2	4	3330.74
Faith	CaCl2	3	1530.67
Faith	CaCl2	4	2615.29
Florentina	CaCl2	3	1861.86
Florentina	CaCl2	2	1330.51
Florentina	CaCl2	3	1630.88
Florentina	CaCl2	2	1751.26
Florentina	CaCl2	4	1940.17
Florentina	CaCl2	4	1687.84
Florentina	CaCl2	3	1358.75
Florentina	CaCl2	2	811.13
Florentina	CaCl2	2	1819.53
Florentina	CaCl2	3	156.07
Florentina	CaCl2	3	1096.89
Florentina	CaCl2	3	1236.4
Florentina	CaCl2	4	2005.76
Florentina	CaCl2	3	1862.34
Florentina	CaCl2	3	1655.57

## Sheet: Table 3
Treatment	Water-soaked area (rating)	Uptake (mg)
water	3	1159
water	3	1354.01
water	1	380.32
water	3	1487.53
water	2	916.27
water	1	437.78
water	2	779.06
water	1	453.14
water	1	375.1
water	2	506.54
water	3	1489.8
water	2	739.79
water	3	1410.65
water	3	1183.21
water	3	911.06
water	2	1146.75
water	1	483.09
water	2	749.92
water	2	445.21
water	4	1047.35
water	1	124.24
water	2	596.89
water	0	148.04
EGTA	2	841.43
EGTA	2	314.15
EGTA	4	1887.81
EGTA	2	523.13
EGTA	3	717.43
EGTA	1	217.61
EGTA	4	1516.7
EGTA	3	668.75
EGTA	4	839.3
EGTA	2	885.38
EGTA	4	1117.33
EGTA	4	1863.31
EGTA	3	1399.57
EGTA	3	525.46
EGTA	4	1271.74
EGTA	2	836.13
EGTA	3	1078.06
EGTA	3	945.18
EGTA	2	231.9
EGTA	4	801.12
EGTA	2	744.42
EGTA	2	94.85
EGTA	4	1130.3
CaCl2	2	867.31
CaCl2	0	436.12
CaCl2	1	275.25
CaCl2	0	355.96
CaCl2	2	703.2
CaCl2	1	331.85
CaCl2	1	659.69
CaCl2	2	615.44
CaCl2	0	436.54
CaCl2	1	374.94
CaCl2	2	1175.27
CaCl2	3	810.74
CaCl2	2	1166.38
CaCl2	0	399.69
CaCl2	1	145.34
CaCl2	2	364.96
CaCl2	1	134.02
CaCl2	2	604.45
CaCl2	2	360.08
CaCl2	2	507.92
CaCl2	1	178.08
CaCl2	2	934.83
CaCl2	2	869.44

## Sheet: Table 4
Salt	Water-soaked area (rating)	uptake (mg)
H2O	3	773.12
H2O	3	1194.93
H2O	2	313.93
H2O	2	447.45
H2O	2	482.5
H2O	2	370.7
H2O	3	687.35
H2O	3	550.07
H2O	3	504.91
H2O	2	359.6
H2O	3	793.9
H2O	4	1071.31
H2O	3	767.82
H2O	4	1089.55
H2O	3	927.8
CaSO4	3	634.04
CaSO4	1	89.68
CaSO4	2	309.99
CaSO4	1	242.7
CaSO4	1	259.4
CaSO4	2	454.92
CaSO4	3	1074.59
CaSO4	3	623.33
CaSO4	1	311.4
CaSO4	2	633.02
CaSO4	2	239.76
CaSO4	2	367.9
CaSO4	2	498.02
CaSO4	3	522.19
CaSO4	2	414.4
Ca(NO3)2	1	397.37
Ca(NO3)2	3	1912.25
Ca(NO3)2	2	679.32
Ca(NO3)2	1	226
Ca(NO3)2	2	656.48
Ca(NO3)2	2	315.63
Ca(NO3)2	3	709.33
Ca(NO3)2	1	179.72
Ca(NO3)2	3	544.9
Ca(NO3)2	1	209.26
Ca(NO3)2	3	570
Ca(NO3)2	4	759.16
Ca(NO3)2	3	376.58
Ca(NO3)2	4	700.2
Ca(NO3)2	3	636.45
CaCl2	2	483.74
CaCl2	2	560.63
CaCl2	2	458.03
CaCl2	1	231.54
CaCl2	1	272.44
CaCl2	1	280.73
CaCl2	2	943.21
CaCl2	2	565.76
CaCl2	2	398.61
CaCl2	1	742.93
CaCl2	2	667.43
CaCl2	2	435.43
CaCl2	2	908.92
CaCl2	2	786.51
CaCl2	3	519.3
Ca heptagluconate	2	364.65
Ca heptagluconate	1	491.11
Ca heptagluconate	3	1040.04
Ca heptagluconate	4	1497.13
Ca heptagluconate	3	922.7
Ca heptagluconate	2	315.26
Ca heptagluconate	1	374.96
Ca heptagluconate	1	375.1
Ca heptagluconate	2	368.66
Ca heptagluconate	2	485.66
Ca heptagluconate	3	279.65
Ca heptagluconate	3	542.52
Ca heptagluconate	3	805.12
Ca heptagluconate	2	383.27
Ca heptagluconate	1	360.58
Ca-lactate	3	430.05
Ca-lactate	2	404.25
Ca-lactate	2	597.95
Ca-lactate	1	253.6
Ca-lactate	2	475.77
Ca-lactate	1	184.09
Ca-lactate	2	588.88
Ca-lactate	3	815.4
Ca-lactate	1	297.13
Ca-lactate	2	325.94
Ca-lactate	1	332.96
Ca-lactate	2	573.5
Ca-lactate	3	672.59
Ca-lactate	4	708.3
Ca-lactate	1	344.51
Ca propionate	2	650.63
Ca propionate	3	383.11
Ca propionate	4	729.45
Ca propionate	2	245.13
Ca propionate	4	713.51
Ca propionate	2	362.13
Ca propionate	3	582.11
Ca propionate	1	131.04
Ca propionate	1	144.56
Ca propionate	1	226.42
Ca propionate	2	459.68
Ca propionate	2	223.94
Ca propionate	3	765.67
Ca propionate	3	306.79
Ca propionate	3	453.39
Ca formate	3	438.35
Ca formate	4	813.11
Ca formate	3	467.85
Ca formate	1	296.07
Ca formate	2	201.32
Ca formate	3	731.38
Ca formate	2	257.27
Ca formate	4	782.3
Ca formate	2	442.39
Ca formate	2	248.79
Ca formate	2	177.32
Ca formate	3	380.18
Ca formate	4	630.23
Ca formate	4	948.51
Ca formate	3	467.93
Ca acetate	2	169.95
Ca acetate	4	1590.45
Ca acetate	2	417.27
Ca acetate	1	379.51
Ca acetate	2	338.87
Ca acetate	3	727.04
Ca acetate	2	247.9
Ca acetate	2	347.11
Ca acetate	2	597.87
Ca acetate	3	473.24
Ca acetate	3	563.06
Ca acetate	1	206.56
Ca acetate	3	364.89
Ca acetate	3	664.42
Ca acetate	4	707.74

## Sheet: Table 5
Salt	Water-soaked area (rating)	uptake (mg)
H2O	4	1154.55
H2O	4	1109.44
H2O	2	500.08
H2O	4	1073.79
H2O	4	1009.49
H2O	2	572.77
H2O	3	623.53
H2O	2	389.6
H2O	2	577.32
H2O	4	1146.61
H2O	4	1141.83
H2O	4	1065.88
H2O	3	603.43
H2O	2	518.95
H2O	3	763.61
NaCl	2	353.74
NaCl	3	904.14
NaCl	2	302.31
NaCl	4	1059.47
NaCl	2	397.3
NaCl	2	448.4
NaCl	4	1339.56
NaCl	1	225.66
NaCl	4	784.38
NaCl	3	770.59
NaCl	2	646.32
NaCl	4	1036.11
NaCl	4	1350.83
NaCl	2	376.83
NaCl	2	548.02
KCl	2	454.11
KCl	1	402.45
KCl	4	885.95
KCl	1	226.17
KCl	4	891.45
KCl	2	336.12
KCl	2	480.82
KCl	4	1137.43
KCl	3	769.48
KCl	1	384.97
KCl	3	798.58
KCl	2	312.06
KCl	2	670.37
KCl	2	424.49
KCl	4	840.89
NH4Cl	3	1131.02
NH4Cl	3	512.57
NH4Cl	4	973.85
NH4Cl	4	1424.58
NH4Cl	3	1013.25
NH4Cl	1	531.09
NH4Cl	2	477.84
NH4Cl	3	899.61
NH4Cl	3	665.82
NH4Cl	3	563.51
NH4Cl	4	981.84
NH4Cl	3	845.72
NH4Cl	2	402.78
NH4Cl	4	1028.74
NH4Cl	4	1445.76
LiCl	4	1057.1
LiCl	2	640.82
LiCl	2	588.4
LiCl	2	842.78
LiCl	4	1546.58
LiCl	3	730.05
LiCl	3	587.18
LiCl	3	858.52
LiCl	4	1300.27
LiCl	4	1340.37
LiCl	4	887.91
LiCl	3	751.75
LiCl	2	761.91
LiCl	2	721.82
LiCl	1	356.44
MgCl2	3	734.91
MgCl2	3	723.24
MgCl2	3	1167.81
MgCl2	2	729.89
MgCl2	2	618.32
MgCl2	4	1177.87
MgCl2	4	1155.76
MgCl2	4	1499.32
MgCl2	1	390.68
MgCl2	2	668.46
MgCl2	3	900.49
MgCl2	1	289.69
MgCl2	4	1451.39
MgCl2	1	322.11
MgCl2	3	719.25
CaCl2	1	661.63
CaCl2	1	241.18
CaCl2	4	1559.08
CaCl2	3	946.55
CaCl2	1	227.13
CaCl2	3	766.01
CaCl2	2	691.18
CaCl2	1	498.82
CaCl2	2	779.06
CaCl2	1	390.18
CaCl2	1	331.76
CaCl2	4	1333.21
CaCl2	1	413.41
CaCl2	1	302.76
CaCl2	3	874.81
CuCl2	3	780.94
CuCl2	1	269.65
CuCl2	2	453.46
CuCl2	2	521.07
CuCl2	3	760.97
CuCl2	2	457.04
CuCl2	2	549.41
CuCl2	4	997.7
CuCl2	2	608.05
CuCl2	1	735.47
CuCl2	2	519.36
CuCl2	3	386.5
CuCl2	2	168.8
CuCl2	2	374.2
CuCl2	4	813.49
MnCl2	2	490.57
MnCl2	1	384.16
MnCl2	1	549.29
MnCl2	2	676.09
MnCl2	3	748.77
MnCl2	2	450.52
MnCl2	3	853.16
MnCl2	4	1295.63
MnCl2	4	855.39
MnCl2	4	1203.9
MnCl2	3	943.97
MnCl2	2	511.77
MnCl2	2	638.23
MnCl2	4	1402.04
MnCl2	2	683.11
SrCl2	2	886.97
SrCl2	1	376.5
SrCl2	2	503.48
SrCl2	2	722.85
SrCl2	2	691.41
SrCl2	2	618.86
SrCl2	2	806.48
SrCl2	2	482.85
SrCl2	3	1048.01
SrCl2	3	703.3
SrCl2	2	846.37
SrCl2	4	1035.54
SrCl2	2	450.84
SrCl2	1	301.8
SrCl2	2	478.02
BaCl2	1	506.42
BaCl2	3	1136.21
BaCl2	1	351.81
BaCl2	1	215.23
BaCl2	1	272.9
BaCl2	3	929.41
BaCl2	2	834.47
BaCl2	1	240.63
BaCl2	2	754.63
BaCl2	1	362.78
BaCl2	3	983.91
BaCl2	3	597.06
BaCl2	2	875.86
BaCl2	1	487.42
BaCl2	1	952.62
FeCl3	2	699.46
FeCl3	1	19.16
FeCl3	3	609.15
FeCl3	3	493.91
FeCl3	2	160.62
FeCl3	1	179.23
FeCl3	3	1042.98
FeCl3	2	340.83
FeCl3	1	187.91
FeCl3	1	231.34
FeCl3	2	454.73
FeCl3	2	136.13
FeCl3	2	345.46
FeCl3	3	767.36
FeCl3	1	399.94
AlCl3	2	345.69
AlCl3	3	478.31
AlCl3	1	431.87
AlCl3	2	380
AlCl3	1	94.68
AlCl3	1	182.5
AlCl3	3	438.48
AlCl3	2	272.35
AlCl3	1	462.81
AlCl3	2	463.93
AlCl3	2	272.31
AlCl3	1	141.3
AlCl3	2	294.8
AlCl3	2	880.72
AlCl3	1	264.24

## Sheet: Table 6
Treatment	Water-soaked area (rating)	uptake (mg)		Treatment	infiltrated area (%)
None	0	0		none	4.09025
None	0	0		none	8.16634
None	0	0		none	8.98155
None	0	0		none	4.90547
None	0	0		none	12.7859
None	0	0		none	7.07938
None	0	0		none	9.52503
None	0	0		none	4.36199
None	0	0		none	0.014162
None	0	0		none	7.62286
water	2	416.68		none	11.9707
water	2	474.71		none	15.2316
water	1	407.36		none	6.80764
water	4	1461.44		none	0
water	2	616.57		none	12.5142
water	2	352.76		none	0
water	0	323.51		none	3.81851
water	0	284.59		none	0
water	2	453.14		none	15.2316
water	2	514.77		none	0
water +10 mM CaCl2	1	464.96		none	19.3076
water +10 mM CaCl2	2	299.36		none	5.44894
water +10 mM CaCl2	2	546.49		none	2.45981
water +10 mM CaCl2	1	525.84		none	13.0576
water +10 mM CaCl2	1	253.32		none	7.35112
water +10 mM CaCl2	2	344.78		none	1.6446
water +10 mM CaCl2	2	514.15		none	10.0685
water +10 mM CaCl2	2	541.69		none	6.26416
water +10 mM CaCl2	1	248.45		none	7.07938
water +10 mM CaCl2	1	219.26		none	6.5359
isotonic PEG 6000	0	284.62		none	9.25329
isotonic PEG 6000	0	181.53		none	1.91634
isotonic PEG 6000	0	105.07		none	7.8946
isotonic PEG 6000	0	151.02		none	17.1337
isotonic PEG 6000	0	236.18		none	4.09025
isotonic PEG 6000	0	165.81		none	3.00329
isotonic PEG 6000	0	73.17		none	1.10112
isotonic PEG 6000	1	43.25		none	0.55764
isotonic PEG 6000	1	70.21		none	2.73155
isotonic PEG 6000	0	351.71		none	1.37286
isotonic PEG 6000+10mM CaCl2	0	364.54		none	32.6229
isotonic PEG 6000+10mM CaCl2	0	123.98		none	2.18808
isotonic PEG 6000+10mM CaCl2	1	127.57		none	4.90547
isotonic PEG 6000+10mM CaCl2	0	161.03		none	4.09025
isotonic PEG 6000+10mM CaCl2	0	86.35		none	2.73155
isotonic PEG 6000+10mM CaCl2	0	82.67		none	1.6446
isotonic PEG 6000+10mM CaCl2	0	54.06		none	7.8946
isotonic PEG 6000+10mM CaCl2	0	189.67		none	5.72068
isotonic PEG 6000+10mM CaCl2	0	140.73		none	1.6446
isotonic PEG 6000+10mM CaCl2	1	124.14		none	0.55764
				none	2.18808
				none	11.1555
				none	22.5685
				none	0
				none	0.014162
				none	5.99242
				none	0
				none	0.55764
				none	1.6446
				none	0.014162
				none	1.10112
				none	8.98155
				none	2.18808
				none	5.72068
				none	2.73155
				none	23.3837
				none	5.44894
				none	3.54677
				none	14.4163
				none	0.55764
				none	11.1555
				none	5.72068
				none	12.2424
				none	0
				none	1.91634
				none	1.91634
				none	1.91634
				none	24.1989
				none	24.1989
				none	16.5902
				water	2.18808
				water	3.81851
				water	48.3837
				water	7.8946
				water	28.0033
				water	79.6337
				water	92.1337
				water	2.73155
				water	19.5794
				water	2.45981
				water	2.73155
				water	12.5142
				water	54.0902
				water	5.72068
				water	5.72068
				water	2.73155
				water	10.3402
				water	34.7968
				water	66.5902
				water	5.17721
				water	58.1663
				water	43.2207
				water	50.8294
				water	4.09025
				water	7.62286
				water	0
				water	2.45981
				water	3.00329
				water	3.00329
				water	4.36199
				water	3.00329
				water	1.10112
				water	4.90547
				water	11.6989
				water	34.2533
				water	22.5685
				water	15.2316
				water	30.4489
				water	34.525
				water	65.775
				water	76.9163
				water	97.025
				water	97.5685
				water	10.8837
				water	32.6229
				water	8.98155
				water	5.72068
				water	67.4055
				water	97.2968
				water	1.6446
				water	12.2424
				water	1.10112
				water	11.4272
				water	75.0142
				water	97.5685
				water	97.5685
				water	90.2316
				water	16.0468
				water	3.81851
				water	18.4924
				water	26.3729
				water	73.6555
				water	50.0142
				water	19.3076
				water	52.7316
				water	53.275
				water	73.3837
				water	5.99242
				water	4.63373
				water	2.73155
				water	2.18808
				water	2.45981
				water	3.27503
				water	11.4272
				water	59.7968
				water	2.73155
				water	97.025
				water	97.2968
				water	61.9707
				water +10 mM CACl2	5.99242
				water +10 mM CACl2	4.90547
				water +10 mM CACl2	13.8729
				water +10 mM CACl2	1.37286
				water +10 mM CACl2	3.81851
				water +10 mM CACl2	5.17721
				water +10 mM CACl2	4.63373
				water +10 mM CACl2	1.91634
				water +10 mM CACl2	1.91634
				water +10 mM CACl2	2.73155
				water +10 mM CACl2	0.829379
				water +10 mM CACl2	10.0685
				water +10 mM CACl2	6.5359
				water +10 mM CACl2	0
				water +10 mM CACl2	21.2098
				water +10 mM CACl2	4.36199
				water +10 mM CACl2	1.37286
				water +10 mM CACl2	2.18808
				water +10 mM CACl2	4.36199
				water +10 mM CACl2	8.43808
				water +10 mM CACl2	1.10112
				water +10 mM CACl2	4.90547
				water +10 mM CACl2	2.18808
				water +10 mM CACl2	3.00329
				water +10 mM CACl2	2.45981
				water +10 mM CACl2	7.07938
				water +10 mM CACl2	5.44894
				water +10 mM CACl2	7.07938
				water +10 mM CACl2	56.2642
				water +10 mM CACl2	3.00329
				water +10 mM CACl2	0.55764
				water +10 mM CACl2	9.25329
				water +10 mM CACl2	5.44894
				water +10 mM CACl2	11.4272
				water +10 mM CACl2	25.2859
				water +10 mM CACl2	11.9707
				water +10 mM CACl2	45.3946
				water +10 mM CACl2	69.8511
				water +10 mM CACl2	12.5142
				water +10 mM CACl2	89.6881
				water +10 mM CACl2	10.612
				water +10 mM CACl2	29.362
				water +10 mM CACl2	0
				water +10 mM CACl2	41.5902
				water +10 mM CACl2	0.55764
				water +10 mM CACl2	2.18808
				water +10 mM CACl2	12.2424
				water +10 mM CACl2	10.8837
				water +10 mM CACl2	35.612
				water +10 mM CACl2	40.775
				water +10 mM CACl2	8.43808
				water +10 mM CACl2	0.829379
				water +10 mM CACl2	57.8946
				water +10 mM CACl2	0
				water +10 mM CACl2	7.35112
				water +10 mM CACl2	12.2424
				water +10 mM CACl2	1.10112
				water +10 mM CACl2	5.17721
				water +10 mM CACl2	31.2642
				water +10 mM CACl2	6.26416
				water +10 mM CACl2	19.3076
				water +10 mM CACl2	5.17721
				water +10 mM CACl2	3.00329
				water +10 mM CACl2	86.1555
				water +10 mM CACl2	8.43808
				water +10 mM CACl2	15.775
				water +10 mM CACl2	4.09025
				water +10 mM CACl2	16.3185
				water +10 mM CACl2	97.5685
				water +10 mM CACl2	73.3837
				water +10 mM CACl2	79.9055
				water +10 mM CACl2	97.5685
				water +10 mM CACl2	2.18808
				water +10 mM CACl2	4.63373
				water +10 mM CACl2	0
				water +10 mM CACl2	11.9707
				water +10 mM CACl2	4.90547
				water +10 mM CACl2	58.9816
				water +10 mM CACl2	1.6446
				water +10 mM CACl2	1.10112
				isotonic PEG 6000	3.81851
				isotonic PEG 6000	9.52503
				isotonic PEG 6000	8.70981
				isotonic PEG 6000	4.09025
				isotonic PEG 6000	18.2207
				isotonic PEG 6000	4.63373
				isotonic PEG 6000	5.99242
				isotonic PEG 6000	0.829379
				isotonic PEG 6000	3.81851
				isotonic PEG 6000	25.0142
				isotonic PEG 6000	7.35112
				isotonic PEG 6000	4.63373
				isotonic PEG 6000	20.3946
				isotonic PEG 6000	13.6011
				isotonic PEG 6000	2.73155
				isotonic PEG 6000	5.99242
				isotonic PEG 6000	8.16634
				isotonic PEG 6000	0
				isotonic PEG 6000	8.43808
				isotonic PEG 6000	9.52503
				isotonic PEG 6000	5.99242
				isotonic PEG 6000	11.1555
				isotonic PEG 6000	15.5033
				isotonic PEG 6000	3.27503
				isotonic PEG 6000	4.63373
				isotonic PEG 6000	4.90547
				isotonic PEG 6000	3.54677
				isotonic PEG 6000	0.55764
				isotonic PEG 6000	3.27503
				isotonic PEG 6000	8.70981
				isotonic PEG 6000	33.4381
				isotonic PEG 6000	8.43808
				isotonic PEG 6000	0
				isotonic PEG 6000	3.81851
				isotonic PEG 6000	5.44894
				isotonic PEG 6000	25.8294
				isotonic PEG 6000	4.36199
				isotonic PEG 6000	17.1337
				isotonic PEG 6000	3.81851
				isotonic PEG 6000	24.4707
				isotonic PEG 6000	13.3294
				isotonic PEG 6000	16.862
				isotonic PEG 6000	6.26416
				isotonic PEG 6000	7.8946
				isotonic PEG 6000	13.8729
				isotonic PEG 6000	1.37286
				isotonic PEG 6000	3.81851
				isotonic PEG 6000	1.6446
				isotonic PEG 6000	0
				isotonic PEG 6000	41.0468
				isotonic PEG 6000	1.37286
				isotonic PEG 6000	5.99242
				isotonic PEG 6000	67.9489
				isotonic PEG 6000	25.5576
				isotonic PEG 6000	39.9598
				isotonic PEG 6000	42.4055
				isotonic PEG 6000	15.2316
				isotonic PEG 6000	10.612
				isotonic PEG 6000	17.9489
				isotonic PEG 6000	24.7424
				isotonic PEG 6000	5.44894
				isotonic PEG 6000	14.1446
				isotonic PEG 6000	25.5576
				isotonic PEG 6000	65.2316
				isotonic PEG 6000	29.6337
				isotonic PEG 6000	0.285901
				isotonic PEG 6000	2.18808
				isotonic PEG 6000	2.18808
				isotonic PEG 6000	8.16634
				isotonic PEG 6000	4.09025
				isotonic PEG 6000	6.5359
				isotonic PEG 6000	3.81851
				isotonic PEG 6000	6.80764
				isotonic PEG 6000	1.91634
				isotonic PEG 6000	4.63373
				isotonic PEG 6000	0
				isotonic PEG 6000	29.0902
				isotonic PEG 6000	39.9598
				isotonic PEG 6000+10mM CaCl2	3.81851
				isotonic PEG 6000+10mM CaCl2	1.37286
				isotonic PEG 6000+10mM CaCl2	9.25329
				isotonic PEG 6000+10mM CaCl2	7.07938
				isotonic PEG 6000+10mM CaCl2	5.72068
				isotonic PEG 6000+10mM CaCl2	4.36199
				isotonic PEG 6000+10mM CaCl2	23.3837
				isotonic PEG 6000+10mM CaCl2	13.8729
				isotonic PEG 6000+10mM CaCl2	4.63373
				isotonic PEG 6000+10mM CaCl2	5.17721
				isotonic PEG 6000+10mM CaCl2	6.80764
				isotonic PEG 6000+10mM CaCl2	7.07938
				isotonic PEG 6000+10mM CaCl2	9.52503
				isotonic PEG 6000+10mM CaCl2	4.90547
				isotonic PEG 6000+10mM CaCl2	4.90547
				isotonic PEG 6000+10mM CaCl2	13.3294
				isotonic PEG 6000+10mM CaCl2	6.5359
				isotonic PEG 6000+10mM CaCl2	19.3076
				isotonic PEG 6000+10mM CaCl2	20.6663
				isotonic PEG 6000+10mM CaCl2	7.07938
				isotonic PEG 6000+10mM CaCl2	11.6989
				isotonic PEG 6000+10mM CaCl2	4.63373
				isotonic PEG 6000+10mM CaCl2	5.44894
				isotonic PEG 6000+10mM CaCl2	9.79677
				isotonic PEG 6000+10mM CaCl2	32.0794
				isotonic PEG 6000+10mM CaCl2	17.6772
				isotonic PEG 6000+10mM CaCl2	7.8946
				isotonic PEG 6000+10mM CaCl2	8.16634
				isotonic PEG 6000+10mM CaCl2	4.36199
				isotonic PEG 6000+10mM CaCl2	10.8837
				isotonic PEG 6000+10mM CaCl2	0
				isotonic PEG 6000+10mM CaCl2	1.10112
				isotonic PEG 6000+10mM CaCl2	3.81851
				isotonic PEG 6000+10mM CaCl2	17.1337
				isotonic PEG 6000+10mM CaCl2	0
				isotonic PEG 6000+10mM CaCl2	13.6011
				isotonic PEG 6000+10mM CaCl2	1.6446
				isotonic PEG 6000+10mM CaCl2	9.52503
				isotonic PEG 6000+10mM CaCl2	4.09025
				isotonic PEG 6000+10mM CaCl2	0.285901
				isotonic PEG 6000+10mM CaCl2	6.26416
				isotonic PEG 6000+10mM CaCl2	9.52503
				isotonic PEG 6000+10mM CaCl2	50.0142
				isotonic PEG 6000+10mM CaCl2	11.9707
				isotonic PEG 6000+10mM CaCl2	3.81851
				isotonic PEG 6000+10mM CaCl2	2.45981
				isotonic PEG 6000+10mM CaCl2	4.36199
				isotonic PEG 6000+10mM CaCl2	14.4163
				isotonic PEG 6000+10mM CaCl2	14.4163
				isotonic PEG 6000+10mM CaCl2	13.8729
				isotonic PEG 6000+10mM CaCl2	18.7642
				isotonic PEG 6000+10mM CaCl2	6.5359
				isotonic PEG 6000+10mM CaCl2	3.54677
				isotonic PEG 6000+10mM CaCl2	16.862
				isotonic PEG 6000+10mM CaCl2	32.8946
				isotonic PEG 6000+10mM CaCl2	15.775
				isotonic PEG 6000+10mM CaCl2	33.4381
				isotonic PEG 6000+10mM CaCl2	1.10112
				isotonic PEG 6000+10mM CaCl2	13.3294
				isotonic PEG 6000+10mM CaCl2	27.7316
				isotonic PEG 6000+10mM CaCl2	22.025
				isotonic PEG 6000+10mM CaCl2	29.0902
				isotonic PEG 6000+10mM CaCl2	0
				isotonic PEG 6000+10mM CaCl2	9.79677
				isotonic PEG 6000+10mM CaCl2	33.4381
				isotonic PEG 6000+10mM CaCl2	18.4924
				isotonic PEG 6000+10mM CaCl2	9.52503
				isotonic PEG 6000+10mM CaCl2	10.0685
				isotonic PEG 6000+10mM CaCl2	24.7424
				isotonic PEG 6000+10mM CaCl2	12.2424
				isotonic PEG 6000+10mM CaCl2	0.829379
				isotonic PEG 6000+10mM CaCl2	2.45981
				isotonic PEG 6000+10mM CaCl2	16.0468
				isotonic PEG 6000+10mM CaCl2	10.8837
				isotonic PEG 6000+10mM CaCl2	28.5468
				isotonic PEG 6000+10mM CaCl2	36.1555
				isotonic PEG 6000+10mM CaCl2	51.9163
				isotonic PEG 6000+10mM CaCl2	25.0142
				isotonic PEG 6000+10mM CaCl2	8.43808
				isotonic PEG 6000+10mM CaCl2	6.26416

## Sheet: Figure 2
Treatment	Time (h)	Uptake (mg)	SE	Absorbance	SE	Water-soaked area (rating)	SE	Treatment	Water-soaked area (rating)	uptake (mg)	Absorbance
water	0	0	0	0	0	0	0	water	0	77.46	0.00104
water	2	185.565	36.8107	0.00240692	9.8072e-05	0.416667	0.192996	water	0	198.8	0.002563
water	4	372.348	96.3338	0.0115378	0.000768474	0.75	0.217597	water	0	102.99	0.003654
water	8	541.216	98.8694	0.043041	0.0026829	1.91667	0.28758	water	2	409.68	0.005172
water	16	745.633	104.32	0.085575	0.00269302	2.66667	0.309773	water	0	372.15	0.003046
water	24	1402.63	170.384	0.370258	0.00734313	3.58333	0.192996	water	0	157.57	0.002541
water	36	1412.11	187.401	0.46579	0.00874233	3.5	0.194625	water	0	56.23	0.001129
water	48	1758.16	209.83	0.666062	0.00698133	3.75	0.179435	water	0	86.9	0.000999
10 mM CaCl2	0	0	0	0	0	0	0	water	1	372.64	0.003674
10 mM CaCl2	2	170.657	43.1384	0.00359642	0.000158284	0.416667	0.192996	water	1	161.55	0.00108
10 mM CaCl2	4	264.436	43.943	0.00445467	0.000417868	0.583333	0.192996	water	1	150.6	0.001365
10 mM CaCl2	8	547.625	87.1931	0.0129105	0.000857765	1.83333	0.270615	water	0	80.21	0.00262
10 mM CaCl2	16	500.679	75.4957	0.00871667	0.000375046	1.75	0.27866	water	1	398.83	0.00737
10 mM CaCl2	24	1268.87	129.822	0.113725	0.00255587	2.08333	0.192996	water	1	758.22	0.024728
10 mM CaCl2	36	1711.93	237.401	0.19723	0.0056266	2.45455	0.365902	water	2	1156.77	0.044772
10 mM CaCl2	48	2616.84	378.012	0.315405	0.00438139	2.91667	0.259905	water	1	195.98	0.003429
								water	0	118.48	0.002377
								water	0	206.3	0.004664
								water	1	197.59	0.005575
								water	0	167.32	0.002065
								water	0	193.21	0.000485
								water	2	751.51	0.035152
								water	1	160.16	0.005472
								water	0	163.81	0.002365
								water	2	345.43	0.024545
								water	4	1292.94	0.183876
								water	2	705.33	0.006925
								water	1	281.19	0.007947
								water	1	517.81	0.02329
								water	2	478.56	0.027007
								water	1	258.46	0.004177
								water	1	225.88	0.00441
								water	3	542.22	0.035655
								water	2	576.36	0.030235
								water	3	1076.56	0.164465
								water	1	193.85	0.00396
								water	2	277	0.0149
								water	4	1170.76	0.2201
								water	3	773.14	0.0887
								water	2	595.09	0.0343
								water	3	858.4	0.0861
								water	4	1467.55	0.1553
								water	3	783.85	0.0523
								water	3	617.57	0.123
								water	4	1034.8	0.1973
								water	2	364.38	0.0222
								water	1	741.11	0.0286
								water	1	263.95	0.0041
								water	4	1687.36	0.1837
								water	4	1707.26	0.3401
								water	4	2200.89	0.808
								water	3	866.11	0.0785
								water	3	951.42	0.7136
								water	4	1425.84	0.2568
								water	3	1956.19	0.3605
								water	4	503.22	0.05
								water	4	1528.84	0.633
								water	4	2138.06	0.6712
								water	4	1389.3	0.3309
								water	2	477.07	0.0168
								water	3	634.16	0.056503
								water	4	1813.16	0.859552
								water	3	1110.44	0.20383
								water	4	1902.17	0.644561
								water	4	1120.59	0.482305
								water	3	603.1	0.042567
								water	2	928.3	0.106843
								water	4	2420.54	0.732101
								water	4	2608.23	0.85321
								water	3	1349.61	0.199155
								water	4	1077.03	0.862209
								water	4	1377.95	0.546642
								water	3	948.42	0.184367
								water	4	2582.14	0.804943
								water	4	1939.78	0.847509
								water	4	1897.7	0.937443
								water	4	1791.26	0.582406
								water	4	1277.08	0.652263
								water	2	733.7	0.04068
								water	4	2734.4	0.63075
								water	4	1307.29	1.04557
								water	4	2307.03	0.807216
								water	4	2706.94	0.810726
								water	4	872.23	0.648869
								CaCl2	0	38.06	0.002478
								CaCl2	0	56.16	0.003381
								CaCl2	2	589.35	0.007413
								CaCl2	0	117.4	0.000838
								CaCl2	1	187.43	0.004594
								CaCl2	0	84.79	0.001616
								CaCl2	0	247.77	0.00387
								CaCl2	0	244.46	0.002874
								CaCl2	0	130.02	0.004296
								CaCl2	1	130.51	0.00557
								CaCl2	1	171.68	0.005682
								CaCl2	0	50.25	0.000545
								CaCl2	0	321.65	0.001061
								CaCl2	1	492.77	3.5e-05
								CaCl2	1	78.68	0.001558
								CaCl2	0	558.45	0.00165
								CaCl2	1	169.8	0.001934
								CaCl2	2	289.34	0.025263
								CaCl2	0	207.09	0.000601
								CaCl2	1	190.15	0.003542
								CaCl2	0	331.91	0.006436
								CaCl2	1	307.51	0.004267
								CaCl2	0	50.34	0.003596
								CaCl2	0	175.54	0.003513
								CaCl2	1	447.57	0.00293
								CaCl2	1	896.74	0.002819
								CaCl2	1	217.49	0.005071
								CaCl2	2	443.07	0
								CaCl2	1	367.24	0.008823
								CaCl2	2	418.18	0.014214
								CaCl2	2	389.7	0.005753
								CaCl2	1	184.9	0.003528
								CaCl2	2	1229.53	0.002449
								CaCl2	2	488.7	0.00933
								CaCl2	3	753.92	0.027974
								CaCl2	4	734.46	0.072035
								CaCl2	2	608.64	0.0061
								CaCl2	1	294.11	0.0053
								CaCl2	3	836.12	0.0063
								CaCl2	3	818.65	0.0224
								CaCl2	2	710.4	0.0101
								CaCl2	2	778.3	0.0076
								CaCl2	2	634.62	0.0105
								CaCl2	0	122.65	0
								CaCl2	1	284.15	0.0031
								CaCl2	1	166.63	0.0007
								CaCl2	3	458.78	0.0279
								CaCl2	1	295.1	0.0046
								CaCl2	2	1169.92	0.1368
								CaCl2	1	573.03	0.0108
								CaCl2	2	1326.31	0.0747
								CaCl2	1	497.4	0.0382
								CaCl2	2	1960.39	0.0284
								CaCl2	2	1213.53	0.1448
								CaCl2	3	1289.88	0.146
								CaCl2	3	1825.19	0.0503
								CaCl2	2	1295.97	0.0846
								CaCl2	2	1197.23	0.0829
								CaCl2	2	1066.31	0.2836
								CaCl2	3	1811.24	0.2836
								CaCl2	1	1272.99	0.03853
								CaCl2	2	1243.4	0.074916
								CaCl2	2	533.52	0.033778
								CaCl2	2	2173.91	0.0997
								CaCl2	4	2230.13	0.30651
								CaCl2	3	2209.71	0.211605
								CaCl2	3	1480.03	0.124505
								CaCl2	1	737.31	0.011099
								CaCl2	4	2987.02	0.783998
								CaCl2	1	1313.07	0.061982
								CaCl2	4	2650.18	0.422904
								CaCl2	3	2869.83	0.431475
								CaCl2	2	1293.89	0.138383
								CaCl2	2	1272.73	0.095904
								CaCl2	2	2039.57	0.141929
								CaCl2	4	4672.04	0.830593
								CaCl2	3	2258.33	0.213337
								CaCl2	4	2765.63	0.288064
								CaCl2	2	1339.44	0.141829
								CaCl2	4	3315.94	0.542339
								CaCl2	2	1360.38	0.108939
								CaCl2	4	5200.77	0.471736
								CaCl2	3	3013.55	0.380328

## Sheet: Figure 3
Concentration (mM)	Uptake (mg)	SE	Water-soaked area (rating)	SE	Ca-content fruit (mg per fruit)	SE	Permeance (m/s)	SE	Concentration (mM)	Water-soaked area (rating)	uptake (mg)
0	1621.62	98.9822	3.73333	0.153271	2.6455	0.242175	7.32191e-07	3.79667e-08	0	4	2043.94
1	1667.89	154.757	3.2	0.242997	3.4075	0.327301	7.42181e-07	5.36433e-08	0	3	1029.84
3	1648.91	166.082	3.13333	0.215289	3.50821	0.217696	7.48314e-07	6.7877e-08	0	4	1804.41
10	1510.19	141.644	2.2	0.222539	4.21254	0.283511	7.05224e-07	6.18466e-08	0	4	1587.36
30	1285.95	141.927	2.06667	0.181703	4.74765	0.0751077	6.84284e-07	6.92479e-08	0	4	2477.2
100	632.484	76.2021	1.26667	0.181703	5.44343	0.38939	6.83337e-07	7.45416e-08	0	4	1100.81
									0	4	1594.29
									0	4	1668.21
									0	2	1152.93
									0	4	1752.38
									0	4	1374.59
									0	4	1793.14
									0	3	1405.28
									0	4	1957.2
									0	4	1582.65
									1	4	1164.12
									1	4	2312.57
									1	2	1316.06
									1	3	1475.5
									1	1	877.48
									1	3	1679.86
									1	2	1068.29
									1	4	2477.85
									1	3	1082.59
									1	4	1753.04
									1	3	1413.15
									1	3	1656.31
									1	4	3058.62
									1	4	2114.91
									1	4	1567.97
									3	3	1237.77
									3	3	616.15
									3	4	2744.02
									3	1	534.5
									3	4	2440.41
									3	4	2184.85
									3	3	1601.96
									3	2	1596.64
									3	4	2169.33
									3	3	1799.91
									3	3	1956.97
									3	4	2130.93
									3	3	1139.81
									3	3	1117.57
									3	3	1462.77
									10	3	2129.75
									10	1	743.45
									10	1	727.95
									10	2	1322.03
									10	2	1531.16
									10	2	1038.85
									10	1	1466.4
									10	3	1702.85
									10	3	2114.56
									10	3	1748.05
									10	2	1678.62
									10	3	2747.81
									10	3	1468.05
									10	1	976.75
									10	3	1256.61
									30	1	517.38
									30	3	2039.94
									30	2	1359.22
									30	2	1928.12
									30	3	1206.24
									30	2	1945.75
									30	2	1175.74
									30	2	1041.02
									30	1	666.92
									30	2	1082.3
									30	2	1332.57
									30	3	1451.07
									30	2	797.91
									30	3	2218.73
									30	1	526.39
									100	1	582.87
									100	1	409.57
									100	1	340.17
									100	1	532.3
									100	1	534.31
									100	1	806.02
									100	2	670.21
									100	1	722.03
									100	2	1223.03
									100	1	994.25
									100	2	539.54
									100	1	129.33
									100	3	1097.92
									100	0	454.12
									100	1	451.59

## Sheet: Figure 4
Salt	Uptake (mg)	SE	Water-soaked area (rating)	SE
H2O	816.725	74.1133	3.13333	0.236375
NaCl	702.911	95.5399	2.73333	0.266667
KCl	601.023	70.0513	2.46667	0.290593
NH4Cl	859.865	85.2574	3.06667	0.228174
LiCl	864.793	82.8854	2.86667	0.255728
MgCl2	836.613	98.4692	2.66667	0.287297
CaCl2	667.785	101.724	1.93333	0.300264
CuCl2	559.741	57.9546	2.33333	0.232311
MnCl2	779.107	81.2363	2.6	0.272554
SrCl2	663.552	59.7227	2.13333	0.191899
BaCl2	633.424	79.5669	1.73333	0.228174
FeCl3	404.547	72.1742	1.93333	0.206252
AlCl3	360.266	48.6469	1.73333	0.181703

## Sheet: Figure 6
time (h)	Absorbance		SE		Osmotic Potential (Mpa)	Absorbance		SE
	PEG+calcium	isotonic PEG	PEG+calcium	isotonic PEG		control	CaCl2	control	CaCl2
0	0	0	0	0	0	0.468924	0.450319	0.0596849	0.0709046
2	0.103651	0.119056	0.00768103	0.00642248	0.5	0.336232	0.260993	0.0307822	0.016632
4	0.119144	0.147501	0.00870671	0.0105085	1	0.163171	0.127966	0.0117445	0.00652934
8	0.114808	0.143823	0.00990709	0.0114474	1.5	0.135626	0.110858	0.00936747	0.00899206
16	0.124063	0.160636	0.00937257	0.00916934	2	0.118139	0.0917335	0.00977316	0.00699555
24	0.150387	0.233845	0.0114152	0.0260579
